# Supplementary material for: Safety analysis of early oral feeding after esophagectomy in patients complicated with diabetes
Source: J Cardiothorac Surg. 2021 Mar 26;16:56. doi: 10.1186/s13019-021-01410-4 (PMC7995741; doi:10.1186/s13019-021-01410-4)
Supplement: Supplementary file 1 — Additional file 1: Table S1. Preoperative QLQ-C30 scores of the two group. [file 13019_2021_1410_MOESM1_ESM.xlsx]

## Sheet: Sheet1
TableS1: Preoperative QLQ-C30 scores of the two group.
Items	EOF (n=67)	LOF (n=54)	p value
Functional Rating Scale
physical function	79.72±8.64	82.16±9.52	0.143
role function	74.63±11.23	72.58±10.19	0.301
emotional functioning	71.12±11.56	69.84±10.47	0.529
cognitive function	85.54±11.37	84.63±9.67	0.641
social function	78.63±11.52	79.77±10.55	0.575
Symptoms Rating Scale
fatigued	20.52±10.72	22.03±11.29	0.791
nausea and vomiting	10.17±9.52	9.48±8.76	0.682
pain	17.88±11.16	18.37±12.15	0.818
anhelation	12.63±18.91	13.84±19.57	0.731
insomnia	20.34±14.72	21.64±15.26	0.636
appetite loss	22.69±16.93	23.76±15.38	0.72
constipation	19.26±15.98	20.17±17.48	0.769
diarrhea	14.23±17.31	16.34±18.62	0.521
financial difficulty	22.35±21.18	23.86±22.19	0.703
General health status	74.06±11.63	72.88±9.76	0.553
